# Supplementary material for: Targeting a cell state common to triple-negative breast cancers
Source: Mol Syst Biol. 2015 Feb 19;11(2):789. doi: 10.15252/msb.20145664 (PMC4358660; doi:10.15252/msb.20145664)
Supplement: Supplementary file 21 [file msb0011-0789-sd21.xlsx]

## Sheet: hits_enamin_semicolon
Supplementary Table 1
NAME	TYPE	ZSCORE
AG 1478	TWIST	-2.35007
Ste11 MAPKKK Activation Inhibitor	TWIST	-2.7571
JAK3 Inhibitor II	TWIST	-2.58779
ZM 306416 hydrochloride	TWIST	-3.43747
Compound 56	TWIST	-3.27216
31686	TWIST	-2.93261
Adenosine Kinase Inhibitor	TWIST	-3.12933
Akt Inhibitor XII. Isozyme-Selective. Akti-2	TWIST	-4.13298
T5837335	TWIST	-3.51797
Alsterpaullone. 2-Cyanoethyl	TWIST	-4.36985
Alsterpaullone	TWIST	-4.55395
Aminopurvalanol A	TWIST	-2.81882
CR8. (R)-Isomer	TWIST	-3.72137
CR8. (S)-Isomer	TWIST	-3.89676
Olomoucine II	TWIST	-3.62123
BAY 11-7082	TWIST	-3.88017
BI 78D3	TWIST	-4.55154
BIBX 1382 dihydrochloride	TWIST	-4.48039
Bisindolylmaleimide III. Hydrochloride	TWIST	-2.80909
Ro 31-8220 mesylate	TWIST	-3.51152
CGP 53353	TWIST	-2.3362
EGFR Inhibitor	TWIST	-2.44884
Flt-3 Inhibitor III	TWIST	-2.49492
GW 583340 dihydrochloride	TWIST	-2.42421
IKK Inhibitor VII	TWIST	-4.56397
Iressa	TWIST	-3.47075
KN-92	TWIST	-2.64589
MK2a Inhibitor	TWIST	-2.63661
ML-7. Hydrochloride	TWIST	-4.86696
NCP001267_H06	TWIST	-2.49867
NCP001564_E05	TWIST	-4.05875
NCP001564_G10	TWIST	-2.68009
NCP001821_B10	TWIST	-3.60976
NCP002118_E03	TWIST	-3.59113
NCP001366_H08	TWIST	-4.51841
NCP001465_A10	TWIST	-4.02273
NCP001465_H06	TWIST	-4.3729
NF-kB Activation Inhibitor	TWIST	-3.30394
PD 174265	TWIST	-3.8684
PD 198306	TWIST	-2.51863
Syk Inhibitor III	TWIST	-3.95011
T0503-7366	TWIST	-2.65938
T0508-8330	TWIST	-2.12144
T0515-9426	TWIST	-5.11209
T5443054	TWIST	-8.43719
T5466406	TWIST	-2.76033
T5466549	TWIST	-5.5748
T5466553	TWIST	-4.71478
T5516537	TWIST	-4.52402
T5522693	TWIST	-4.35446
T5525116	TWIST	-4.24622
T5831548	TWIST	-5.6525
T5833397	TWIST	-5.59327
T5836455	TWIST	-3.73671
T5838449	TWIST	-4.7224
T5842926	TWIST	-3.1894
T5845137	TWIST	-3.13163
T6062021	TWIST	-3.54502
T6389797	TWIST	-5.74298
T6669619	TWIST	-8.28103
T6676038	TWIST	-7.25896
32051	TWIST	-3.16007
5-Iodotubercidin	TWIST	-4.66416
Aurora Kinase/Cdk Inhibitor	TWIST	-4.13345
Cdk1/2 Inhibitor III	TWIST	-4.28649
Bracher_D02	TWIST	-3.43153
Cdc7/Cdk9 Inhibitor	TWIST	-3.49827
Cdk/Crk Inhibitor	TWIST	-4.37424
Cdk1 Inhibitor. CGP74514A	TWIST	-3.70399
Cdk2/9 Inhibitor	TWIST	-4.31967
Chelerythrine Chloride	TWIST	-4.5094
eEF-2 Kinase Inhibitor. NH125	TWIST	-4.62166
ER 27319 maleate	TWIST	-4.43233
Fascaplysin. Synthetic	TWIST	-4.47972
GSK3b Inhibitor XII. TWS119	TWIST	-4.24283
IKK 16	TWIST	-4.41999
K-252a. Nocardiopsis sp.	TWIST	-4.5094
Staurosporine. Streptomyces sp.	TWIST	-4.3853
UCN-01	TWIST	-4.36671
Keratinocyte Differentiation Inducer	TWIST	-4.298
NCP001267_G05	TWIST	-4.00004
NCP001366_G08	TWIST	-4.31168
NCP001465_A04	TWIST	-3.88408
NCP001465_D07	TWIST	-3.94003
NCP001465_G07	TWIST	-4.61273
NCP001465_G08	TWIST	-4.38408
NCP001564_F05	TWIST	-3.48494
NCP001920_A06	TWIST	-4.65791
NCP002019_A06	TWIST	-2.34069
NCP002019_B04	TWIST	-3.27841
NCP002118_A06	TWIST	-2.81416
PD 158780	TWIST	-4.17152
PDGF Receptor Tyrosine Kinase Inhibitor IV	TWIST	-2.61067
PDK1/Akt/Flt Dual Pathway Inhibitor	TWIST	-4.48901
PI 3-K? Inhibitor VIII	TWIST	-4.08018
PKR Inhibitor	TWIST	-3.5701
T0502-7132	TWIST	-3.894
T0505-2072	TWIST	-3.24509
T5501459	TWIST	-6.94572
T5590514	TWIST	-2.8631
T5714996	TWIST	-3.5814
T5725084	TWIST	-6.91737
T6247728	TWIST	-5.80019
T6415419	TWIST	-5.47
