# Supplementary material for: Targeting a cell state common to triple-negative breast cancers
Source: Mol Syst Biol. 2015 Feb 19;11(2):789. doi: 10.15252/msb.20145664 (PMC4358660; doi:10.15252/msb.20145664)
Supplement: Supplementary file 22 [file msb0011-0789-sd22.xlsx]

## Sheet: Sheet1
Supplementary Table 2
Accession Number	PKC412 #1	PKC412 #2	PKC412 competition #1	PKC412 competition #2	LY333531 competition #1	LY333531 competition #2
FER_HUMAN	12	13	0.1	0.1	10	7
TNK1_HUMAN	8	13	1	1	5	8
IKKE_HUMAN	10	14	0.1	0.1	10	8
PKN2_HUMAN	16	18	2	4	7	6
PHKG1_HUMAN	6	8	0.1	0.1	4	2
PDPK1_HUMAN	11	13	1	0.1	1	3
AAK1_HUMAN	20	24	1	2	5	5
MARK2_HUMAN	19	22	3	3	15	17
AURKA_HUMAN	8	15	2	0.1	9	11
AAPK1_HUMAN	22	20	8	10	16	21
TBK1_HUMAN	37	36	9	6	25	32
	peptide counts per protein
