# Supplementary material for: Targeting a cell state common to triple-negative breast cancers
Source: Mol Syst Biol. 2015 Feb 19;11(2):789. doi: 10.15252/msb.20145664 (PMC4358660; doi:10.15252/msb.20145664)
Supplement: Supplementary file 23 [file msb0011-0789-sd23.xlsx]

## Sheet: basal-regulated-pathways
Supplementary Table 3
Biological process	P-value	Q-value (FDR)
GO:0006464 protein modification process	1.21211e-06	8.36353e-05
GO:0007165 signal transduction	4.88963e-06	0.000168692
GO:0002376 immune system process	4.11348e-05	0.000709575
GO:0006950 response to stress	3.79313e-05	0.000709575
GO:0048870 cell motility	0.000405225	0.00559211
GO:0040011 locomotion	0.000561468	0.00615032
GO:0007155 cell adhesion	0.000623945	0.00615032
GO:0030154 cell differentiation	0.00114459	0.00987212
GO:0000902 cell morphogenesis	0.00201531	0.012805
GO:0048856 anatomical structure development	0.0019736	0.012805
GO:0008283 cell proliferation	0.00204138	0.012805
GO:0007010 cytoskeleton organization	0.00608036	0.0347079
GO:0008219 cell death	0.00653917	0.0347079
GO:0007049 cell cycle	0.00943844	0.046518
