# Supplementary material for: Targeting a cell state common to triple-negative breast cancers
Source: Mol Syst Biol. 2015 Feb 19;11(2):789. doi: 10.15252/msb.20145664 (PMC4358660; doi:10.15252/msb.20145664)
Supplement: Supplementary file 24 [file msb0011-0789-sd24.xlsx]

## Sheet: Sheet1
Supplementary Table 4
Sequence	Protein Group Accessions	phosphoRS Site Probabilities	129/126 DMSO-1/DMSO-2*	127/126 R406-1/DMSO-1*	130/129 R406-2/DMSO-2*	128/126 Bayer-1/DMSO-1*	131/129 Bayer-2/DMSO-2*
	Σ# Proteins	127/126	127/126 Variability [%]	128/126	128/126 Count	128/126 Variability [%]	129/126
	10
YRSPYSGPK		Y(1): 98.6; S(3): 1.4; Y(5): 0.0; S(6): 0.0
GALADYEGKDVATR		Y(6): 100.0; T(13): 0.0
FIHQQPQSSSPVYGSSAK	P49023-2	S(8): 0.1; S(9): 2.8; S(10): 97.1; Y(13): 49.3; S(15): 49.3; S(16): 1.4	1.49737	0.323365	0.303653	0.183776	0.539494
	Σ# Proteins	127/126	#VALUE!	#VALUE!	#VALUE!	#VALUE!	#VALUE!
	3	0.631657	1.08853	0.78272	#VALUE!	14.4712	1.15725
YCRPESQEHPEADPGSAAPYLK	P40763-1	Y(1): 0.0; S(6): 0.0; S(16): 0.0; Y(20): 100.0	0.849467	0.178464	0.225419	0.348461	0.632121
	Σ# Proteins	127/126	#VALUE!	#VALUE!	#VALUE!	#VALUE!	#VALUE!
	1	0.163669	0	0.348461	#VALUE!	0	0.849467
GSHQISLDNPDYQQDFFPK	P00533-1	S(2): 0.0; S(6): 0.0; Y(12): 100.0	0.470337	0.606162	2.76341	0.35989	0.577269
	Σ# Proteins	127/126	#VALUE!	#VALUE!	#VALUE!	#VALUE!	#VALUE!
	1	0.66766	0.974032	0.685419	#VALUE!	0	1.25587
IHGSAAREEDEHPYELLLTAETK	Q92625	S(4): 0.0; Y(14): 99.8; T(19): 0.2; T(22): 0.0	0.962162	0.774912	0.780026	0.386496	0.71686
	Σ# Proteins	127/126	#VALUE!	#VALUE!	#VALUE!	#VALUE!	#VALUE!
	1	0.544698	13.8423	0.551555	#VALUE!	17.8524	1.0205
FIHQQPQSSSPVYGSSAK	P49023-2	S(8): 0.0; S(9): 0.0; S(10): 0.0; Y(13): 100.0; S(15): 0.0; S(16): 0.0	1.55958	0.523826	0.362926	0.392924	0.620824
	Σ# Proteins	127/126	#VALUE!	#VALUE!	#VALUE!	#VALUE!	#VALUE!
	3	0.631657	1.08853	0.78272	#VALUE!	14.4712	1.15725
GEPNVSYICSR	P49841-1	S(6): 98.6; Y(7): 1.4; S(10): 0.0	0.89429	0.593628	0.925506	0.396185	0.489777
	Σ# Proteins	127/126	#VALUE!	#VALUE!	#VALUE!	#VALUE!	#VALUE!
	3	0.605495	0.608554	0.471714	#VALUE!	1.70762	0.95056
KTGVAGEDMQDNSGTYGK	Q05655-1	T(2): 0.0; S(13): 0.0; T(15): 50.0; Y(16): 50.0	1.21789	0.378253	0.468251	0.415721	0.27595
	Σ# Proteins	127/126	#VALUE!	#VALUE!	#VALUE!	#VALUE!	#VALUE!
	2	0.45559	0.0549547	0.652925	#VALUE!	1.66141	1.09673
KTGVAGEDMQDNSGTYGK	Q05655-1	T(2): 0.0; S(13): 0.0; T(15): 50.0; Y(16): 50.0	1.08456	0.425502	0.508888	0.420548	0.300778
	Σ# Proteins	127/126	#VALUE!	#VALUE!	#VALUE!	#VALUE!	#VALUE!
	2	0.45559	0.0549547	0.652925	#VALUE!	1.66141	1.09673
GLVLIAFSQYLQQCPFDEHVK	162648		0.727612	0.514904	0.776832	0.42091	0.290332
	Σ# Proteins	127/126	#VALUE!	#VALUE!	#VALUE!	#VALUE!	#VALUE!
	1	0.669875	14.4516	0.617781	#VALUE!	12.5443	0.863592
RPGPGTLYDVPR	P56945-1	T(6): 0.0; Y(8): 100.0	0.907949	0.377284	0.613028	0.425676	0.489289
	Σ# Proteins	127/126	#VALUE!	#VALUE!	#VALUE!	#VALUE!	#VALUE!
	2	0.6069	5.06264	0.565801	#VALUE!	1.32519	0.991184
ESTITLQQAEYEFLSFVR	Q9Y3B8-2	S(2): 0.0; T(3): 0.0; T(5): 0.0; Y(11): 100.0; S(15): 0.0	0.80866	0.647119	0.804532	0.441741	0.777314
	Σ# Proteins	127/126	#VALUE!	#VALUE!	#VALUE!	#VALUE!	#VALUE!
	2	0.689667	7.65202	0.728035	#VALUE!	24.7917	1.03207
ANPQERDGVYDVPLHNPPDAK	Q14511-1	Y(10): 100.0	0.890225	0.584092	0.932245	0.445605	0.425483
	Σ# Proteins	127/126	#VALUE!	#VALUE!	#VALUE!	#VALUE!	#VALUE!
	2	0.525759	2.9068	0.458496	#VALUE!	1.46352	0.888259
VADPDHDHTGFLTEYVATR	P28482	T(9): 0.0; T(13): 66.7; Y(15): 66.7; T(18): 66.7	0.909179	0.679149	0.876445	0.446357	0.526132
	Σ# Proteins	127/126	#VALUE!	#VALUE!	#VALUE!	#VALUE!	#VALUE!
	1	0.645687	1.24743	0.536388	#VALUE!	0.955368	0.933962
AGSLPNYATINGK	Q9HBL0	S(3): 50.0; Y(7): 50.0; T(9): 0.0	0.938222	0.470918	0.595808	0.460133	0.770208
	Σ# Proteins	127/126	#VALUE!	#VALUE!	#VALUE!	#VALUE!	#VALUE!
	1	0.45357	7.37504	0.56598	#VALUE!	9.48654	0.936846
IACDEEFSDSEDEGEGGRR	Q92769	S(8): 100.0; S(10): 100.0	1.57081	0.949224	0.843118	0.47168	0.421616
	Σ# Proteins	127/126	#VALUE!	#VALUE!	#VALUE!	#VALUE!	#VALUE!
	1	0.818218	0	0.44038	#VALUE!	0	1.51637
GTGSGGQLQDLDCSSSDDEGAAQNSTKPSATK	P08240	T(2): 0.0; S(4): 0.0; S(14): 100.0; S(15): 100.0; S(16): 100.0; S(25): 0.0; T(26): 0.0; S(29): 0.0; T(31): 0.0	0.889167	0.745266	1.12006	0.490261	0.668244
	Σ# Proteins	127/126	#VALUE!	#VALUE!	#VALUE!	#VALUE!	#VALUE!
	1	0.683481	0	0.490261	#VALUE!	0	0.889167
VIEDNEYTAREGAK	P07948-2	Y(7): 100.0; T(8): 0.0	1.20573	0.554722	0.749539	0.490989	0.43229
	Σ# Proteins	127/126	#VALUE!	#VALUE!	#VALUE!	#VALUE!	#VALUE!
	6	0.542393	9.89198	0.728526	#VALUE!	31.3279	1.14852
IADPEHDHTGFLTEYVATR	P27361-2	T(9): 0.1; T(13): 99.9; Y(15): 100.0; T(18): 0.0	0.795087	0.90644	1.42557	0.495302	0.663947
	Σ# Proteins	127/126	#VALUE!	#VALUE!	#VALUE!	#VALUE!	#VALUE!
	3	0.669966	2.6856	0.521524	#VALUE!	0	0.914971
YMEDSTYYKASK	Q05397-3	Y(1): 0.0; S(5): 99.1; T(6): 90.0; Y(7): 5.4; Y(8): 5.4; S(11): 0.0	0.812779	0.843526	1.58004	0.498035	0.721546
	Σ# Proteins	127/126	#VALUE!	#VALUE!	#VALUE!	#VALUE!	#VALUE!
	5	0.766974	0.442054	0.862023	#VALUE!	5.64794	1.02381
HTDDEMTGYVATR	Q16539-3	T(2): 0.0; T(7): 100.0; Y(9): 99.9; T(12): 0.1	0.969841	0.777073	1.1287	0.502115	0.500057
	Σ# Proteins	127/126	#VALUE!	#VALUE!	#VALUE!	#VALUE!	#VALUE!
	4	1.16844	0	0.654414	#VALUE!	0	0.973597
DGVYDVPLHNPPDAK	Q14511-1	Y(4): 100.0	0.882376	0.456701	0.906564	0.511584	0.44864
	Σ# Proteins	127/126	#VALUE!	#VALUE!	#VALUE!	#VALUE!	#VALUE!
	2	0.525759	2.9068	0.458496	#VALUE!	1.46352	0.888259
IADPEHDHTGFLTEYVATR	P27361-2	T(9): 0.0; T(13): 2.1; Y(15): 97.9; T(18): 0.0	0.929033	0.712081	1.07823	0.525898	0.570023
	Σ# Proteins	127/126	#VALUE!	#VALUE!	#VALUE!	#VALUE!	#VALUE!
	3	0.669966	2.6856	0.521524	#VALUE!	0	0.914971
AKTQTPPVSPAPQPTEERLPSSPVYEDAASFK	Q14247-3	T(3): 0.0; T(5): 0.0; S(9): 0.0; T(15): 0.0; S(21): 8.6; S(22): 8.6; Y(25): 82.9; S(30): 0.0	0.875018	0.443061	0.615855	0.530498	0.565512
	Σ# Proteins	127/126	#VALUE!	#VALUE!	#VALUE!	#VALUE!	#VALUE!
	3	0.461719	0	0.544752	#VALUE!	0	1.20664
RPGPGTLYDVPRER	P56945-1	T(6): 0.0; Y(8): 100.0	1.22383	0.636413	0.605265	0.530745	0.529205
	Σ# Proteins	127/126	#VALUE!	#VALUE!	#VALUE!	#VALUE!	#VALUE!
	2	0.6069	5.06264	0.565801	#VALUE!	1.32519	0.991184
IGEGTYGVVYK	P06493-2;P24941-2	T(5): 0.0; Y(6): 100.0; Y(10): 0.0	0.921819	0.755421	1.03019	0.536375	0.670225
	Σ# Proteins	127/126	#VALUE!	#VALUE!	#VALUE!	#VALUE!	#VALUE!
	2	0.737651	1.21753	0.639576	#VALUE!	4.37923	0.93171
	3	0.69193	0	0.567899	#VALUE!	5.87325	0.9061
NMITGTSQADCAVLIVAAGVGEFEAGISK	P68104		0.910459	0.238683	0.796489	0.537695	0.326606
	Σ# Proteins	127/126	#VALUE!	#VALUE!	#VALUE!	#VALUE!	#VALUE!
	3	0.760946	0	0.761165	#VALUE!	15.7527	0.918347
IACEEEFSDSEEEGEGGRK	Q13547	S(8): 100.0; S(10): 100.0	0.985148	0.613538	0.874084	0.54015	0.593436
	Σ# Proteins	127/126	#VALUE!	#VALUE!	#VALUE!	#VALUE!	#VALUE!
	1	0.562674	0	0.54015	#VALUE!	0	0.985148
SLYNLGGSK	P13647	S(1): 0.0; Y(3): 100.0; S(8): 0.0	1.03247	0.637417	0.789248	0.540944	0.559072
	Σ# Proteins	127/126	#VALUE!	#VALUE!	#VALUE!	#VALUE!	#VALUE!
	1	0.717918	7.46063	0.648845	#VALUE!	9.89399	1.08613
AQQGLYQVPGPSPQFQSPPAK	P56945-1	Y(6): 100.0; S(12): 0.0; S(17): 0.0	1.1669	0.709924	0.726607	0.55138	0.619148
	Σ# Proteins	127/126	#VALUE!	#VALUE!	#VALUE!	#VALUE!	#VALUE!
	2	0.6069	5.06264	0.565801	#VALUE!	1.32519	0.991184
VADPDHDHTGFLTEYVATR	P28482	T(9): 0.0; T(13): 0.0; Y(15): 50.0; T(18): 50.0	0.948331	0.680816	0.895271	0.553081	0.610236
	Σ# Proteins	127/126	#VALUE!	#VALUE!	#VALUE!	#VALUE!	#VALUE!
	1	0.645687	1.24743	0.536388	#VALUE!	0.955368	0.933962
GYLEMSVECK	Q96T23-1	Y(2): 100.0; S(6): 100.0	0.947626	0.862844	1.01817	0.55912	0.636749
	Σ# Proteins	127/126	#VALUE!	#VALUE!	#VALUE!	#VALUE!	#VALUE!
	1	0.791311	0	0.55912	#VALUE!	0	0.947626
ADPPYTHTIQK	Q12929	Y(5): 50.0; T(6): 50.0; T(8): 0.0	1.02497	0.629486	0.723835	0.55932	0.416347
	Σ# Proteins	127/126	#VALUE!	#VALUE!	#VALUE!	#VALUE!	#VALUE!
	1	0.5773	0	0.55932	#VALUE!	0	1.02497
DKVTIADDYSDPFDAK	Q15464-1	T(4): 0.0; Y(9): 97.3; S(10): 2.7	0.878333	0.492633	0.857201	0.561763	0.634059
	Σ# Proteins	127/126	#VALUE!	#VALUE!	#VALUE!	#VALUE!	#VALUE!
	2	0.462296	0.132124	0.553229	#VALUE!	2.37872	0.87416
KLSLGQYDNDAGGQLPFSK	Q68CZ2-2	S(3): 100.0; Y(7): 100.0; S(18): 0.0	0.925416	0.65076	0.938799	0.5684	0.913546
	Σ# Proteins	127/126	#VALUE!	#VALUE!	#VALUE!	#VALUE!	#VALUE!
	2	0.573034	0.0932839	0.765132	#VALUE!	7.24163	0.970486
GQMPENPYSEVGK	Q9UPX8-4	Y(8): 98.4; S(9): 1.6	0.992801	0.592199	0.575408	0.569073	0.600123
	Σ# Proteins	127/126	#VALUE!	#VALUE!	#VALUE!	#VALUE!	#VALUE!
	3	0.613405	36.8431	0.569737	#VALUE!	14.0856	1.00123
EATQPEPIYAESTK	Q86YV5	T(3): 0.0; Y(9): 100.0; S(12): 0.0; T(13): 0.0	1.04091	0.52392	0.691754	0.570859	0.714416
	Σ# Proteins	127/126	#VALUE!	#VALUE!	#VALUE!	#VALUE!	#VALUE!
	1	0.500746	2.2248	0.596676	#VALUE!	2.04862	1.04127
LIEDNEYTAR	P07947	Y(7): 100.0; T(8): 0.0	1.27426	0.714727	0.922227	0.573262	0.366085
	Σ# Proteins	127/126	#VALUE!	#VALUE!	#VALUE!	#VALUE!	#VALUE!
	8	0.748492	5.93615	0.78899	#VALUE!	24.3367	1.25728
SLYNLGGSKR	P13647	S(1): 0.0; Y(3): 100.0; S(8): 0.0	0.978345	0.744943	0.894477	0.577155	0.679601
	Σ# Proteins	127/126	#VALUE!	#VALUE!	#VALUE!	#VALUE!	#VALUE!
	1	0.717918	7.46063	0.648845	#VALUE!	9.89399	1.08613
HLLAPGPQDIYDVPPVR	P56945-1	Y(11): 100.0	0.972538	0.654901	0.763976	0.582103	0.651216
	Σ# Proteins	127/126	#VALUE!	#VALUE!	#VALUE!	#VALUE!	#VALUE!
	2	0.6069	5.06264	0.565801	#VALUE!	1.32519	0.991184
VQPNEAVYTK	P11413-1	Y(8): 1.0; T(9): 99.0	0.980957	0.685916	0.944383	0.586957	0.757285
	Σ# Proteins	127/126	#VALUE!	#VALUE!	#VALUE!	#VALUE!	#VALUE!
	3	0.612127	4.26359	0.640219	#VALUE!	12.8291	0.943405
HTDDEMTGYVATR	Q16539-3	T(2): 0.0; T(7): 1.3; Y(9): 98.7; T(12): 0.0	0.931988	1.60318	1.39265	0.58704	0.629116
	Σ# Proteins	127/126	#VALUE!	#VALUE!	#VALUE!	#VALUE!	#VALUE!
	4	1.16844	0	0.654414	#VALUE!	0	0.973597
EATQPEPIYAESTKR	Q86YV5	T(3): 2.1; Y(9): 97.9; S(12): 0.0; T(13): 0.0	0.978121	0.538135	0.659653	0.588749	0.81548
	Σ# Proteins	127/126	#VALUE!	#VALUE!	#VALUE!	#VALUE!	#VALUE!
	1	0.500746	2.2248	0.596676	#VALUE!	2.04862	1.04127
SFLDSGYR	P18206-2	S(1): 0.0; S(5): 0.0; Y(7): 100.0	1.08391	0.819581	0.631676	0.591253	0.57579
	Σ# Proteins	127/126	#VALUE!	#VALUE!	#VALUE!	#VALUE!	#VALUE!
	2	1.23261	0.343785	0.707596	#VALUE!	0.784582	1.18061
AKTQTPPVSPAPQPTEERLPSSPVYEDAASFK	Q14247-3	T(3): 0.4; T(5): 99.6; S(9): 100.0; T(15): 0.8; S(21): 33.0; S(22): 33.0; Y(25): 33.0; S(30): 0.1	1.01217	0.631011	0.863069	0.591702	0.67071
	Σ# Proteins	127/126	#VALUE!	#VALUE!	#VALUE!	#VALUE!	#VALUE!
	3	0.461719	0	0.544752	#VALUE!	0	1.20664
GEPNVSYICSR	P49841-1	S(6): 98.2; Y(7): 1.8; S(10): 100.0	0.883368	0.641442	0.978082	0.596066	0.73379
	Σ# Proteins	127/126	#VALUE!	#VALUE!	#VALUE!	#VALUE!	#VALUE!
	3	0.605495	0.608554	0.471714	#VALUE!	1.70762	0.95056
SQSDLDDQHDYDSVASDEDTDQEPLRSTGATR	Q9Y2X7-1	S(1): 0.0; S(3): 0.0; Y(11): 100.0; S(13): 99.6; S(16): 99.6; T(20): 25.6; S(27): 25.1; T(28): 25.1; T(31): 25.1	0.937564	1.1559	1.19389	0.597132	0.791316
	Σ# Proteins	127/126	#VALUE!	#VALUE!	#VALUE!	#VALUE!	#VALUE!
	2	1.03888	0	0.747351	#VALUE!	0	1.06049
QLVRGEPNVSYICSR	P49841-1	S(10): 0.0; Y(11): 100.0; S(14): 0.0	1.1373	1.16898	0.947011	0.598237	0.620293
	Σ# Proteins	127/126	#VALUE!	#VALUE!	#VALUE!	#VALUE!	#VALUE!
	3	0.605495	0.608554	0.471714	#VALUE!	1.70762	0.95056
GPLDGSPYAQVQRPPR	Q63HR2-5	S(6): 0.1; Y(8): 99.9	0.956992	0.433357	0.709942	0.59866	0.711374
	Σ# Proteins	127/126	#VALUE!	#VALUE!	#VALUE!	#VALUE!	#VALUE!
	5	0.39743	0	0.59866	#VALUE!	0	0.956992
RSDSASSEPVGIYQGFEKK	Q05655-1	S(2): 0.0; S(4): 0.0; S(6): 0.0; S(7): 0.0; Y(13): 100.0	1.10733	0.491456	0.449631	0.600151	0.721206
	Σ# Proteins	127/126	#VALUE!	#VALUE!	#VALUE!	#VALUE!	#VALUE!
	2	0.45559	0.0549547	0.652925	#VALUE!	1.66141	1.09673
HPAGVYQVSGLHNK	Q9HBL0	Y(6): 100.0; S(9): 0.0	0.935469	0.518225	0.743927	0.600799	0.465279
	Σ# Proteins	127/126	#VALUE!	#VALUE!	#VALUE!	#VALUE!	#VALUE!
	1	0.45357	7.37504	0.56598	#VALUE!	9.48654	0.936846
AVSSAIAQLLGEVAQGNENYAGIAAR	Q9Y490	S(3): 0.0; S(4): 0.0; Y(20): 100.0	1.1629	0.594223	0.579514	0.603145	0.464217
	Σ# Proteins	127/126	#VALUE!	#VALUE!	#VALUE!	#VALUE!	#VALUE!
	1	0.618243	0	0.756925	#VALUE!	0	0.986684
DVDAAYMSKVELEAKVDALNDEINFLR	P08729	Y(6): 96.5; S(8): 3.5	0.941626	0.881142	1.12083	0.603814	0.917839
	Σ# Proteins	127/126	#VALUE!	#VALUE!	#VALUE!	#VALUE!	#VALUE!
	1	0.920251	5.05446	0.92082	#VALUE!	2.51114	0.99112
AKSPQPPVEEEDEHFDDTVVCLDTYNCDLHFK	Q00839-2	S(3): 100.0; T(18): 0.0; T(24): 0.0; Y(25): 0.0	1.08397	0.496664	0.777978	0.605714	0.358573
	Σ# Proteins	127/126	#VALUE!	#VALUE!	#VALUE!	#VALUE!	#VALUE!
	2	0.455489	0	0.605714	#VALUE!	0	1.08397
TYVDPHTYEDPNQAVLK	P29317	T(1): 0.0; Y(2): 0.0; T(7): 0.3; Y(8): 99.7	0.954417	0.907279	1.34514	0.607662	0.713528
	Σ# Proteins	127/126	#VALUE!	#VALUE!	#VALUE!	#VALUE!	#VALUE!
	1	0.855589	2.679	0.613695	#VALUE!	0	1.03074
GKADGGAEYATYQTK	P15529-16	Y(9): 100.0; T(11): 0.0; Y(12): 0.0; T(14): 0.0	0.998794	0.654909	0.913795	0.607966	0.595988
	Σ# Proteins	127/126	#VALUE!	#VALUE!	#VALUE!	#VALUE!	#VALUE!
	7	0.674942	0	0.672436	#VALUE!	0	1.09555
SDSASSEPVGIYQGFEK	Q05655-1	S(1): 0.0; S(3): 97.5; S(5): 0.1; S(6): 2.5; Y(12): 99.9	1.26595	0.733638	0.717314	0.609865	0.610879
	Σ# Proteins	127/126	#VALUE!	#VALUE!	#VALUE!	#VALUE!	#VALUE!
	2	0.45559	0.0549547	0.652925	#VALUE!	1.66141	1.09673
GGVGSRADYDTLSLR	Q9Y446	S(5): 0.0; Y(9): 100.0; T(11): 0.0; S(13): 0.0	1.1533	0.956843	0.738039	0.610613	0.688606
	Σ# Proteins	127/126	#VALUE!	#VALUE!	#VALUE!	#VALUE!	#VALUE!
	1	0.877518	0	0.610613	#VALUE!	0	1.1533
AVCSTYLQSR	Q9H2X6-2	S(4): 0.0; T(5): 0.0; Y(6): 98.5; S(9): 1.5	0.900451	0.927287	1.10442	0.611118	0.734785
	Σ# Proteins	127/126	#VALUE!	#VALUE!	#VALUE!	#VALUE!	#VALUE!
	5	0.850412	0	0.611118	#VALUE!	0	0.900451
GRGEYFAIK	Q05655-1	Y(5): 100.0	0.905835	0.599047	0.906488	0.61246	0.680853
	Σ# Proteins	127/126	#VALUE!	#VALUE!	#VALUE!	#VALUE!	#VALUE!
	2	0.45559	0.0549547	0.652925	#VALUE!	1.66141	1.09673
EEDEHPYELLLTAETK	Q92625	Y(7): 100.0; T(12): 0.0; T(15): 0.0	1.04046	0.540622	0.731936	0.615409	0.674658
	Σ# Proteins	127/126	#VALUE!	#VALUE!	#VALUE!	#VALUE!	#VALUE!
	1	0.544698	13.8423	0.551555	#VALUE!	17.8524	1.0205
RGQMPENPYSEVGK	Q9UPX8-4	Y(9): 97.6; S(10): 2.4	1.02832	0.82866	0.726382	0.621779	0.577842
	Σ# Proteins	127/126	#VALUE!	#VALUE!	#VALUE!	#VALUE!	#VALUE!
	3	0.613405	36.8431	0.569737	#VALUE!	14.0856	1.00123
GHGQPGADAEKPFYVNVEFHHER	bcrabl_p185	Y(14): 100.0	0.844625	0.793676	1.45515	0.628171	0.788381
	Σ# Proteins	127/126	#VALUE!	#VALUE!	#VALUE!	#VALUE!	#VALUE!
	18	0.523108	17.231	0.664074	#VALUE!	2.8479	0.886105
IGEGTYGVVYK	P06493-2;P24941-2	T(5): 100.0; Y(6): 100.0; Y(10): 0.0	0.657151	0.620726	1.54629	0.630478	0.849316
	Σ# Proteins	127/126	#VALUE!	#VALUE!	#VALUE!	#VALUE!	#VALUE!
	2	0.737651	1.21753	0.639576	#VALUE!	4.37923	0.93171
	3	0.69193	0	0.567899	#VALUE!	5.87325	0.9061
DSYVGDEAQSK	P60709	S(2): 1.4; Y(3): 98.6; S(10): 0.0	1.35171	0.667144	0.804395	0.635487	0.430251
	Σ# Proteins	127/126	#VALUE!	#VALUE!	#VALUE!	#VALUE!	#VALUE!
	7	0.603454	2.14176	0.696414	#VALUE!	13.4909	1.23904
TEAQDLCRASPEPPGPESSSR	Q9C0C2-2	T(1): 0.0; S(10): 100.0; S(18): 0.0; S(19): 0.0; S(20): 0.0	0.890847	0.71083	1.0534	0.6367	0.511799
	Σ# Proteins	127/126	#VALUE!	#VALUE!	#VALUE!	#VALUE!	#VALUE!
	2	0.6519	0	0.6367	#VALUE!	0	0.890847
RSDSASSEPVGIYQGFEK	Q05655-1	S(2): 0.0; S(4): 0.0; S(6): 0.0; S(7): 0.0; Y(13): 100.0	1.02587	0.441998	0.539022	0.641925	0.666899
	Σ# Proteins	127/126	#VALUE!	#VALUE!	#VALUE!	#VALUE!	#VALUE!
	2	0.45559	0.0549547	0.652925	#VALUE!	1.66141	1.09673
HGHYFVALFDYQAR	P42685	Y(4): 100.0; Y(11): 0.0	2.58149	0.602155	0.321914	0.645329	0.844571
	Σ# Proteins	127/126	#VALUE!	#VALUE!	#VALUE!	#VALUE!	#VALUE!
	1	0.552235	0	0.645329	#VALUE!	0	2.58149
ERDYAEIQDFHR	Q8TEW0-5	Y(4): 100.0	1.10083	0.889205	1.07238	0.646451	0.577721
	Σ# Proteins	127/126	#VALUE!	#VALUE!	#VALUE!	#VALUE!	#VALUE!
	7	0.815487	0	0.646451	#VALUE!	0	1.10083
STFSTNYR	P05783	S(1): 0.0; T(2): 0.0; S(4): 0.0; T(5): 0.0; Y(7): 100.0	1.02625	0.857284	0.914921	0.652206	0.666141
	Σ# Proteins	127/126	#VALUE!	#VALUE!	#VALUE!	#VALUE!	#VALUE!
	1	0.786212	0	0.652206	#VALUE!	0	1.02625
IEKIGEGTYGVVYK	P06493-2	T(8): 50.0; Y(9): 50.0; Y(13): 0.0	1.11271	1.01176	1.04954	0.654302	0.714587
	Σ# Proteins	127/126	#VALUE!	#VALUE!	#VALUE!	#VALUE!	#VALUE!
	2	0.737651	1.21753	0.639576	#VALUE!	4.37923	0.93171
SQSDLDDQHDYDSVASDEDTDQEPLRSTGATR	Q9Y2X7-1	S(1): 0.0; S(3): 0.0; Y(11): 100.0; S(13): 100.0; S(16): 99.5; T(20): 0.5; S(27): 0.0; T(28): 0.0; T(31): 0.0	1.21212	1.63113	1.03694	0.656808	1.00232
	Σ# Proteins	127/126	#VALUE!	#VALUE!	#VALUE!	#VALUE!	#VALUE!
	2	1.03888	0	0.747351	#VALUE!	0	1.06049
RGRSPQPPAEEDEDDFDDTLVAIDTYNCDLHFK	Q9BUJ2-3	S(4): 100.0; T(19): 0.0; T(25): 0.0; Y(26): 0.0	0.860144	0.505947	0.813274	0.657738	0.429923
	Σ# Proteins	127/126	#VALUE!	#VALUE!	#VALUE!	#VALUE!	#VALUE!
	4	0.464002	0	0.657738	#VALUE!	0	0.860144
VYENVGLMQQQK	Q06124-2	Y(2): 100.0	1.08396	0.437871	0.672518	0.661569	0.475735
	Σ# Proteins	127/126	#VALUE!	#VALUE!	#VALUE!	#VALUE!	#VALUE!
	2	0.40157	0	0.661569	#VALUE!	0	1.08396
IEKIGEGTYGVVYK	P06493-2	T(8): 100.0; Y(9): 100.0; Y(13): 0.0	0.704481	0.704843	1.67432	0.663915	1.06518
	Σ# Proteins	127/126	#VALUE!	#VALUE!	#VALUE!	#VALUE!	#VALUE!
	2	0.737651	1.21753	0.639576	#VALUE!	4.37923	0.93171
TCVADESHAGCEK	162648		0.911971	1.03312	1.11532	0.668036	0.397619
	Σ# Proteins	127/126	#VALUE!	#VALUE!	#VALUE!	#VALUE!	#VALUE!
	1	0.669875	14.4516	0.617781	#VALUE!	12.5443	0.863592
ALLYLCGGDD	A6NMY6	Y(4): 100.0	1.19921	0.725419	0.731595	0.672976	0.555327
	Σ# Proteins	127/126	#VALUE!	#VALUE!	#VALUE!	#VALUE!	#VALUE!
	3	0.658311	1.63224	1.6651	#VALUE!	43.2668	1.04983
TVCSTYLQSR	Q9H422-2	T(1): 0.0; S(4): 0.0; T(5): 50.0; Y(6): 50.0; S(9): 0.0	0.892521	0.685548	0.934748	0.673612	0.779639
	Σ# Proteins	127/126	#VALUE!	#VALUE!	#VALUE!	#VALUE!	#VALUE!
	2	0.628714	0	0.673612	#VALUE!	0	0.892521
GSHQISLDNPDYQQDFFPK	P00533-1	S(2): 0.0; S(6): 100.0; Y(12): 100.0	6.90923	0.711153	0.160277	0.67435	0.474684
	Σ# Proteins	127/126	#VALUE!	#VALUE!	#VALUE!	#VALUE!	#VALUE!
	1	0.66766	0.974032	0.685419	#VALUE!	0	1.25587
LMTGDTYTAHAGAK	bcrabl_p185	T(3): 0.0; T(6): 1.6; Y(7): 98.4; T(8): 0.0	0.900227	0.50666	0.609594	0.676338	0.581579
	Σ# Proteins	127/126	#VALUE!	#VALUE!	#VALUE!	#VALUE!	#VALUE!
	18	0.523108	17.231	0.664074	#VALUE!	2.8479	0.886105
HTDDEMTGYVATR	Q16539-3	T(2): 0.0; T(7): 100.0; Y(9): 99.9; T(12): 0.1	0.800696	1.30454	2.08677	0.67726	0.647238
	Σ# Proteins	127/126	#VALUE!	#VALUE!	#VALUE!	#VALUE!	#VALUE!
	4	1.16844	0	0.654414	#VALUE!	0	0.973597
EKPAQDPLYDVPNASGGQAGGPQRPGR	Q13671-2	Y(9): 100.0; S(15): 0.0	0.858286	1.12235	1.8549	0.678328	0.918924
	Σ# Proteins	127/126	#VALUE!	#VALUE!	#VALUE!	#VALUE!	#VALUE!
	2	1.0293	0	0.678328	#VALUE!	0	0.858286
SAGGSSPEGGEDSDREDGNYCPPVKR	Q9H6Z4-3	S(1): 0.0; S(5): 100.0; S(6): 100.0; S(13): 100.0; Y(20): 0.0	1.36208	0.931462	0.738063	0.680914	0.486589
	Σ# Proteins	127/126	#VALUE!	#VALUE!	#VALUE!	#VALUE!	#VALUE!
	3	0.854241	0	0.680914	#VALUE!	0	1.36208
RPAGSVQNPVYHNQPLNPAPSR	P00533-1	S(5): 0.0; Y(11): 100.0; S(21): 0.0	1.24152	0.965173	0.902835	0.685419	0.577068
	Σ# Proteins	127/126	#VALUE!	#VALUE!	#VALUE!	#VALUE!	#VALUE!
	1	0.66766	0.974032	0.685419	#VALUE!	0	1.25587
VIEDNEYTAR	P07948-2	Y(7): 1.6; T(8): 98.4	1.14051	0.552252	0.780986	0.686378	0.457118
	Σ# Proteins	127/126	#VALUE!	#VALUE!	#VALUE!	#VALUE!	#VALUE!
	6	0.542393	9.89198	0.728526	#VALUE!	31.3279	1.14852
GLGEHEMEEDEEDYESSAK	Q9UIQ6-3	Y(14): 100.0; S(16): 0.0; S(17): 0.0	1.12275	0.901172	0.939821	0.689515	0.593811
	Σ# Proteins	127/126	#VALUE!	#VALUE!	#VALUE!	#VALUE!	#VALUE!
	3	0.826462	0	0.689515	#VALUE!	0	1.12275
VSLAGACGVGGYGSR	P13647	S(2): 0.0; Y(12): 1.5; S(14): 98.5	1.10017	0.832071	0.803998	0.690476	0.758936
	Σ# Proteins	127/126	#VALUE!	#VALUE!	#VALUE!	#VALUE!	#VALUE!
	1	0.717918	7.46063	0.648845	#VALUE!	9.89399	1.08613
RGVITDQNSDGYCQTGTMSR	P15924-2	T(5): 0.0; S(9): 0.0; Y(12): 100.0; T(15): 0.0; T(17): 0.0; S(19): 0.0	1.29327	1.27376	1.00055	0.690808	0.557727
	Σ# Proteins	127/126	#VALUE!	#VALUE!	#VALUE!	#VALUE!	#VALUE!
	2	1.1789	0.470496	0.7082	#VALUE!	1.27624	1.32014
VCEPCYEQLNR	O14964-2	Y(6): 100.0	1.04214	0.760609	0.987174	0.69281	0.78975
	Σ# Proteins	127/126	#VALUE!	#VALUE!	#VALUE!	#VALUE!	#VALUE!
	2	0.697552	0	0.69281	#VALUE!	0	1.04214
KAPTNEFYA	P31431-1	T(4): 0.0; Y(8): 100.0	1.14054	1.87892	1.91254	0.694371	0.710924
	Σ# Proteins	127/126	#VALUE!	#VALUE!	#VALUE!	#VALUE!	#VALUE!
	1	1.72315	0	0.694371	#VALUE!	0	1.14054
YKPAVNQIECHPYLTQEK	P15121	Y(1): 0.0; Y(13): 98.2; T(15): 1.8	1.00121	0.689077	1.01751	0.695598	0.652628
	Σ# Proteins	127/126	#VALUE!	#VALUE!	#VALUE!	#VALUE!	#VALUE!
	1	0.63195	0	0.695598	#VALUE!	0	1.00121
NEEENIYSVPHDSTQGK	Q9NRY4	Y(7): 2.0; S(8): 98.0; S(13): 0.0; T(14): 0.0	0.995542	0.485263	0.605143	0.695872	0.806418
	Σ# Proteins	127/126	#VALUE!	#VALUE!	#VALUE!	#VALUE!	#VALUE!
	1	0.445033	0	0.695872	#VALUE!	0	0.995542
KVEEPSIYESVR	Q9UN19-1	S(6): 0.0; Y(8): 100.0; S(10): 0.0	1.06674	0.348058	0.339643	0.696381	0.631242
	Σ# Proteins	127/126	#VALUE!	#VALUE!	#VALUE!	#VALUE!	#VALUE!
	2	0.319203	0	0.696381	#VALUE!	0	1.06674
QYGFCK	P02765		0.724434	0.839323	1.27063	0.705228	0.545188
	Σ# Proteins	127/126	#VALUE!	#VALUE!	#VALUE!	#VALUE!	#VALUE!
	1	0.734059	0	0.832874	#VALUE!	0	0.742626
HADAEMTGYVVTR	O15264	T(7): 0.0; Y(9): 100.0; T(12): 0.0	1.05402	2.63363	1.91687	0.705305	0.522676
	Σ# Proteins	127/126	#VALUE!	#VALUE!	#VALUE!	#VALUE!	#VALUE!
	1	2.06151	0	0.704425	#VALUE!	0	1.08039
TMQFEPSTMVYDACR	Q9Y490	T(1): 0.0; S(7): 0.0; T(8): 0.0; Y(11): 100.0	1.02424	0.801733	0.801147	0.708008	0.753311
	Σ# Proteins	127/126	#VALUE!	#VALUE!	#VALUE!	#VALUE!	#VALUE!
	1	0.618243	0	0.756925	#VALUE!	0	0.986684
QLVRGEPNVSYICSR	P49841-1	S(10): 6.9; Y(11): 96.5; S(14): 96.5	0.864155	0.796914	0.950088	0.70849	0.874298
	Σ# Proteins	127/126	#VALUE!	#VALUE!	#VALUE!	#VALUE!	#VALUE!
	3	0.605495	0.608554	0.471714	#VALUE!	1.70762	0.95056
RGVITDQNSDGYCQTGTMSR	P15924-2	T(5): 0.0; S(9): 0.1; Y(12): 99.9; T(15): 0.0; T(17): 0.0; S(19): 0.0	1.40296	1.2894	0.982205	0.714061	0.414644
	Σ# Proteins	127/126	#VALUE!	#VALUE!	#VALUE!	#VALUE!	#VALUE!
	2	1.1789	0.470496	0.7082	#VALUE!	1.27624	1.32014
SDSASSEPVGIYQGFEK	Q05655-1	S(1): 0.0; S(3): 0.0; S(5): 0.0; S(6): 0.0; Y(12): 100.0	1.06561	0.455844	0.505976	0.716345	0.571353
	Σ# Proteins	127/126	#VALUE!	#VALUE!	#VALUE!	#VALUE!	#VALUE!
	2	0.45559	0.0549547	0.652925	#VALUE!	1.66141	1.09673
MQDIPIYANVHK	Q8WZ64	Y(7): 100.0	0.904647	0.399187	0.356936	0.718512	0.522924
	Σ# Proteins	127/126	#VALUE!	#VALUE!	#VALUE!	#VALUE!	#VALUE!
	1	0.366093	0	0.718512	#VALUE!	0	0.904647
SFLDSGYRILGAVAK	P18206-2	S(1): 0.0; S(5): 0.1; Y(7): 99.9	1.22535	1.37181	0.703617	0.723926	0.929964
	Σ# Proteins	127/126	#VALUE!	#VALUE!	#VALUE!	#VALUE!	#VALUE!
	2	1.23261	0.343785	0.707596	#VALUE!	0.784582	1.18061
QESVRSQHKGIQLYDTPYEPEGQSVDSDSESTVSPR	Q15464-1	Too many isoforms	1.14058	0.992366	1.28803	0.723933	0.897789
	Σ# Proteins	127/126	#VALUE!	#VALUE!	#VALUE!	#VALUE!	#VALUE!
	2	0.462296	0.132124	0.553229	#VALUE!	2.37872	0.87416
EFEVYGPIKR	P08621-3	Y(5): 100.0	0.844764	1.09029	1.44675	0.728002	0.813677
	Σ# Proteins	127/126	#VALUE!	#VALUE!	#VALUE!	#VALUE!	#VALUE!
	3	0.999899	0	0.728002	#VALUE!	0	0.844764
SQSDLDDQHDYDSVASDEDTDQEPLR	Q9Y2X7-1	S(1): 0.0; S(3): 0.0; Y(11): 100.0; S(13): 100.0; S(16): 100.0; T(20): 0.0	1.06015	0.973686	1.0968	0.730467	0.607869
	Σ# Proteins	127/126	#VALUE!	#VALUE!	#VALUE!	#VALUE!	#VALUE!
	2	1.03888	0	0.747351	#VALUE!	0	1.06049
ALYEAGER	P04083	Y(3): 100.0	1.06854	0.72026	0.825759	0.739062	0.661117
	Σ# Proteins	127/126	#VALUE!	#VALUE!	#VALUE!	#VALUE!	#VALUE!
	1	0.660548	0	0.739062	#VALUE!	0	1.06854
ADGGAEYATYQTK	P15529-16	Y(7): 100.0; T(9): 0.0; Y(10): 0.0; T(12): 0.0	1.20168	0.827032	0.819149	0.743742	0.477621
	Σ# Proteins	127/126	#VALUE!	#VALUE!	#VALUE!	#VALUE!	#VALUE!
	7	0.674942	0	0.672436	#VALUE!	0	1.09555
AFGESSTESDEEEEEGCGHTHCVR	O60927	S(5): 100.0; S(6): 100.0; T(7): 100.0; S(9): 100.0; T(20): 0.0	1.2474	1.01371	0.846633	0.754877	0.620005
	Σ# Proteins	127/126	#VALUE!	#VALUE!	#VALUE!	#VALUE!	#VALUE!
	1	0.929667	0	0.754877	#VALUE!	0	1.2474
RVGFQYEGTYK	P11413-1	Y(6): 100.0; T(9): 0.0; Y(10): 0.0	0.897486	0.558833	1.14093	0.756697	1.07374
	Σ# Proteins	127/126	#VALUE!	#VALUE!	#VALUE!	#VALUE!	#VALUE!
	3	0.612127	4.26359	0.640219	#VALUE!	12.8291	0.943405
KSTVLQQQYNR	Q9Y490	S(2): 0.0; T(3): 0.0; Y(9): 100.0	0.929607	0.528328	0.632878	0.758977	0.891983
	Σ# Proteins	127/126	#VALUE!	#VALUE!	#VALUE!	#VALUE!	#VALUE!
	1	0.618243	0	0.756925	#VALUE!	0	0.986684
AAVPSGASTGIYEALELR	P06733-1	S(5): 0.0; S(8): 0.0; T(9): 0.0; Y(12): 100.0	1.15073	0.698011	0.846598	0.764543	0.691185
	Σ# Proteins	127/126	#VALUE!	#VALUE!	#VALUE!	#VALUE!	#VALUE!
	5	0.574989	0	0.861293	#VALUE!	0	1.13321
SQSDLDDQHDYDSVASDEDTDQEPLR	Q9Y2X7-1	S(1): 0.0; S(3): 0.0; Y(11): 100.0; S(13): 3.4; S(16): 96.6; T(20): 0.0	0.93046	1.11015	1.19857	0.764626	0.543942
	Σ# Proteins	127/126	#VALUE!	#VALUE!	#VALUE!	#VALUE!	#VALUE!
	2	1.03888	0	0.747351	#VALUE!	0	1.06049
VGQGYVYEAAQPEQDEYDIPR	P56945-1	Y(5): 0.0; Y(7): 0.0; Y(17): 100.0	1.00335	0.960812	1.05103	0.765712	0.554514
	Σ# Proteins	127/126	#VALUE!	#VALUE!	#VALUE!	#VALUE!	#VALUE!
	2	0.6069	5.06264	0.565801	#VALUE!	1.32519	0.991184
SDSASSEPVGIYQGFEKK	Q05655-1	S(1): 0.0; S(3): 0.0; S(5): 0.0; S(6): 0.0; Y(12): 100.0	1.07553	0.497306	0.472203	0.7663	0.730998
	Σ# Proteins	127/126	#VALUE!	#VALUE!	#VALUE!	#VALUE!	#VALUE!
	2	0.45559	0.0549547	0.652925	#VALUE!	1.66141	1.09673
VEKIGEGTYGVVYK	P24941-2	T(8): 0.3; Y(9): 99.7; Y(13): 0.0	1.03334	0.917332	1.21451	0.780792	0.870817
	Σ# Proteins	127/126	#VALUE!	#VALUE!	#VALUE!	#VALUE!	#VALUE!
	3	0.69193	0	0.567899	#VALUE!	5.87325	0.9061
RSDSASSEPVGIYQGFEKK	Q05655-1	S(2): 0.1; S(4): 99.8; S(6): 0.1; S(7): 0.1; Y(13): 100.0	1.14488	0.521816	0.520806	0.788866	0.911169
	Σ# Proteins	127/126	#VALUE!	#VALUE!	#VALUE!	#VALUE!	#VALUE!
	2	0.45559	0.0549547	0.652925	#VALUE!	1.66141	1.09673
KLSLGQYDNDAGGQLPFSK	Q68CZ2-2	S(3): 0.0; Y(7): 100.0; S(18): 0.0	0.973953	0.624456	0.743188	0.801063	1.08751
	Σ# Proteins	127/126	#VALUE!	#VALUE!	#VALUE!	#VALUE!	#VALUE!
	2	0.573034	0.0932839	0.765132	#VALUE!	7.24163	0.970486
SAAASNYV	O14493	S(1): 0.0; S(5): 1.0; Y(7): 99.0	1.13629	0.931395	0.769556	0.805514	0.509543
	Σ# Proteins	127/126	#VALUE!	#VALUE!	#VALUE!	#VALUE!	#VALUE!
	1	0.854179	0	0.805514	#VALUE!	0	1.13629
APVDFGYVGIDSILEQMR	Q9UHD8-4	Y(7): 100.0; S(12): 0.0	1.1168	0.607551	0.91921	0.805702	0.549867
	Σ# Proteins	127/126	#VALUE!	#VALUE!	#VALUE!	#VALUE!	#VALUE!
	8	0.557183	0	0.805702	#VALUE!	0	1.1168
VADPDHDHTGFLTEYVATRWYR	P28482	T(9): 0.0; T(13): 98.4; Y(15): 50.0; T(18): 50.0; Y(21): 1.6	1.32486	1.30011	0.931202	0.810557	0.750935
	Σ# Proteins	127/126	#VALUE!	#VALUE!	#VALUE!	#VALUE!	#VALUE!
	1	0.645687	1.24743	0.536388	#VALUE!	0.955368	0.933962
IGEGTYGVVYKGR	P06493-2	T(5): 100.0; Y(6): 100.0; Y(10): 0.0	0.774659	0.818834	1.43077	0.812749	1.01241
	Σ# Proteins	127/126	#VALUE!	#VALUE!	#VALUE!	#VALUE!	#VALUE!
	2	0.737651	1.21753	0.639576	#VALUE!	4.37923	0.93171
MIRAESGPDLRYEVTSGGGGTSR	P15924-2	S(6): 100.0; Y(12): 99.5; T(15): 0.5; S(16): 0.0; T(21): 0.0; S(22): 0.0	1.08218	1.6051	1.4323	0.822861	0.697786
	Σ# Proteins	127/126	#VALUE!	#VALUE!	#VALUE!	#VALUE!	#VALUE!
	2	1.1789	0.470496	0.7082	#VALUE!	1.27624	1.32014
RDNEVDGQDYHFVVSR	Q92796-3	Y(10): 100.0; S(15): 0.0	1.00964	0.610775	0.841066	0.828299	0.636022
	Σ# Proteins	127/126	#VALUE!	#VALUE!	#VALUE!	#VALUE!	#VALUE!
	3	0.56014	0	0.828299	#VALUE!	0	1.00964
SDSASSEPVGIYQGFEKK	Q05655-1	S(1): 0.1; S(3): 95.0; S(5): 2.5; S(6): 2.5; Y(12): 100.0	1.06767	0.496597	0.533475	0.831094	0.834572
	Σ# Proteins	127/126	#VALUE!	#VALUE!	#VALUE!	#VALUE!	#VALUE!
	2	0.45559	0.0549547	0.652925	#VALUE!	1.66141	1.09673
RSDSASSEPVGIYQGFEK	Q05655-1	S(2): 0.1; S(4): 49.2; S(6): 49.2; S(7): 1.6; Y(13): 100.0	1.11543	0.456025	0.442513	0.838317	0.787138
	Σ# Proteins	127/126	#VALUE!	#VALUE!	#VALUE!	#VALUE!	#VALUE!
	2	0.45559	0.0549547	0.652925	#VALUE!	1.66141	1.09673
EHALLAYTLGVK	P68104	Y(7): 100.0; T(8): 0.0	0.920029	0.829733	1.20346	0.838921	0.956362
	Σ# Proteins	127/126	#VALUE!	#VALUE!	#VALUE!	#VALUE!	#VALUE!
	3	0.760946	0	0.761165	#VALUE!	15.7527	0.918347
AVKESTITLQQAEYEFLSFVR	Q9Y3B8-2	S(5): 0.0; T(6): 0.0; T(8): 0.0; Y(14): 100.0; S(18): 0.0	1.11471	0.789328	0.809078	0.845081	0.87211
	Σ# Proteins	127/126	#VALUE!	#VALUE!	#VALUE!	#VALUE!	#VALUE!
	2	0.689667	7.65202	0.728035	#VALUE!	24.7917	1.03207
GSTAENAEYLR	P00533-1	S(2): 0.0; T(3): 0.0; Y(9): 100.0	1.27246	0.747032	0.837368	0.848001	0.510078
	Σ# Proteins	127/126	#VALUE!	#VALUE!	#VALUE!	#VALUE!	#VALUE!
	1	0.66766	0.974032	0.685419	#VALUE!	0	1.25587
SQSDLDDQHDYDSVASDEDTDQEPLRSTGATR	Q9Y2X7-1	S(1): 0.0; S(3): 0.0; Y(11): 94.8; S(13): 10.4; S(16): 94.5; T(20): 0.3; S(27): 0.0; T(28): 0.0; T(31): 0.0	1.35295	1.65417	0.873838	0.850705	0.716456
	Σ# Proteins	127/126	#VALUE!	#VALUE!	#VALUE!	#VALUE!	#VALUE!
	2	1.03888	0	0.747351	#VALUE!	0	1.06049
ELNYFAK	P00558	Y(4): 100.0	1.08137	0.93108	1.16901	0.851082	1.09047
	Σ# Proteins	127/126	#VALUE!	#VALUE!	#VALUE!	#VALUE!	#VALUE!
	1	0.85389	0	0.851082	#VALUE!	0	1.08137
IGEGTYGVVYKGR	P06493-2	T(5): 0.0; Y(6): 100.0; Y(10): 0.0	1.41597	1.31049	0.791746	0.857629	0.657594
	Σ# Proteins	127/126	#VALUE!	#VALUE!	#VALUE!	#VALUE!	#VALUE!
	2	0.737651	1.21753	0.639576	#VALUE!	4.37923	0.93171
EATQPEPIYAESTKRK	Q86YV5	T(3): 2.4; Y(9): 97.6; S(12): 0.0; T(13): 0.0	1.32932	0.978123	0.746437	0.860358	0.846141
	Σ# Proteins	127/126	#VALUE!	#VALUE!	#VALUE!	#VALUE!	#VALUE!
	1	0.500746	2.2248	0.596676	#VALUE!	2.04862	1.04127
VGEEEHVYSFPNK	P49023-2	Y(8): 100.0; S(9): 0.0	0.809693	0.690173	0.938283	0.866658	0.746653
	Σ# Proteins	127/126	#VALUE!	#VALUE!	#VALUE!	#VALUE!	#VALUE!
	3	0.631657	1.08853	0.78272	#VALUE!	14.4712	1.15725
IEKIGEGTYGVVYKGR	P06493-2	T(8): 50.0; Y(9): 50.0; Y(13): 0.0	1.46961	1.57836	0.947077	0.89036	0.747786
	Σ# Proteins	127/126	#VALUE!	#VALUE!	#VALUE!	#VALUE!	#VALUE!
	2	0.737651	1.21753	0.639576	#VALUE!	4.37923	0.93171
THAVSVSETDDYAEIIDEEDTYTMPSTR	Q05397-3	T(1): 0.0; S(5): 0.0; S(7): 0.0; T(9): 0.0; Y(12): 100.0; T(21): 0.0; Y(22): 0.0; T(23): 0.0; S(26): 0.0; T(27): 0.0	1.24081	1.0559	1.15474	0.893596	0.591603
	Σ# Proteins	127/126	#VALUE!	#VALUE!	#VALUE!	#VALUE!	#VALUE!
	5	0.766974	0.442054	0.862023	#VALUE!	5.64794	1.02381
IGVVGGCQEYTGAPYFAAISALK	Q8IW45-1	Y(10): 50.0; T(11): 50.0; Y(15): 0.0; S(20): 0.0	0.957346	0.658996	1.10332	0.895112	0.844558
	Σ# Proteins	127/126	#VALUE!	#VALUE!	#VALUE!	#VALUE!	#VALUE!
	2	0.604363	0	0.895112	#VALUE!	0	0.957346
CQYVTEK	P04075	Y(3): 100.0; T(5): 0.0	0.968209	0.857668	1.15216	0.901604	0.847499
	Σ# Proteins	127/126	#VALUE!	#VALUE!	#VALUE!	#VALUE!	#VALUE!
	2	0.786565	0	0.901604	#VALUE!	0	0.968209
LCYVALDFEQEMATAASSSSLEK	P60709		0.913924	0.570234	0.978559	0.902561	0.859681
	Σ# Proteins	127/126	#VALUE!	#VALUE!	#VALUE!	#VALUE!	#VALUE!
	7	0.603454	2.14176	0.696414	#VALUE!	13.4909	1.23904
VSLAGACGVGGYGSRSLYNLGGSKR	P13647	S(2): 0.0; Y(12): 10.1; S(14): 10.1; S(16): 10.1; Y(18): 80.0; S(23): 89.6	1.19721	0.941833	0.965988	0.908349	0.92291
	Σ# Proteins	127/126	#VALUE!	#VALUE!	#VALUE!	#VALUE!	#VALUE!
	1	0.717918	7.46063	0.648845	#VALUE!	9.89399	1.08613
VGEEEHVYSFPNKQK	P49023-2	Y(8): 100.0; S(9): 0.0	1.07532	0.880186	0.797208	0.912863	0.7953
	Σ# Proteins	127/126	#VALUE!	#VALUE!	#VALUE!	#VALUE!	#VALUE!
	3	0.631657	1.08853	0.78272	#VALUE!	14.4712	1.15725
IGEGTYGVVYKAR	P24941-2	T(5): 0.0; Y(6): 0.0; Y(10): 100.0	1.15871	0.884709	0.927042	0.926586	0.921156
	Σ# Proteins	127/126	#VALUE!	#VALUE!	#VALUE!	#VALUE!	#VALUE!
	3	0.69193	0	0.567899	#VALUE!	5.87325	0.9061
DGHPLSPERDHLEGLYAK	Q8TEW8-3	S(6): 0.0; Y(16): 100.0	1.02252	0.868702	1.00805	0.929632	0.6936
	Σ# Proteins	127/126	#VALUE!	#VALUE!	#VALUE!	#VALUE!	#VALUE!
	3	0.796684	0	0.929632	#VALUE!	0	1.02252
LSSARPGGLGSSSLYGLGASRPR	P08729	S(2): 0.0; S(3): 0.0; S(11): 0.0; S(12): 0.0; S(13): 0.0; Y(15): 100.0; S(20): 0.0	1.03514	1.04257	1.08167	0.942968	0.834842
	Σ# Proteins	127/126	#VALUE!	#VALUE!	#VALUE!	#VALUE!	#VALUE!
	1	0.920251	5.05446	0.92082	#VALUE!	2.51114	0.99112
AGKGESAGYMEPYEAQR	Q15464-1	S(6): 0.0; Y(9): 100.0; Y(13): 0.0	1.02658	0.604786	0.796053	0.943339	0.883718
	Σ# Proteins	127/126	#VALUE!	#VALUE!	#VALUE!	#VALUE!	#VALUE!
	2	0.462296	0.132124	0.553229	#VALUE!	2.37872	0.87416
LCYVALDFEQEMATAASSSSLEK	P60709	Y(3): 100.0; T(14): 0.0; S(17): 0.0; S(18): 0.0; S(19): 0.0; S(20): 0.0	1.378	0.775439	1.13232	0.961174	0.727364
	Σ# Proteins	127/126	#VALUE!	#VALUE!	#VALUE!	#VALUE!	#VALUE!
	7	0.603454	2.14176	0.696414	#VALUE!	13.4909	1.23904
VVQEYIDAFSDYANFK	P18433-2	Y(5): 0.0; S(10): 0.0; Y(12): 100.0	1.0037	0.399088	0.936584	0.980848	0.732035
	Σ# Proteins	127/126	#VALUE!	#VALUE!	#VALUE!	#VALUE!	#VALUE!
	4	0.366002	0	0.980848	#VALUE!	0	1.0037
CDSSPDSAEDVRK	P02765	S(3): 0.0; S(4): 0.0; S(7): 100.0	0.761275	0.763312	1.07552	0.983625	0.322375
	Σ# Proteins	127/126	#VALUE!	#VALUE!	#VALUE!	#VALUE!	#VALUE!
	1	0.734059	0	0.832874	#VALUE!	0	0.742626
LSSARPGGLGSSSLYGLGASRPR	P08729	S(2): 0.0; S(3): 0.0; S(11): 2.1; S(12): 49.0; S(13): 49.0; Y(15): 99.9; S(20): 0.0	1.10744	1.05274	1.04325	0.984287	0.840512
	Σ# Proteins	127/126	#VALUE!	#VALUE!	#VALUE!	#VALUE!	#VALUE!
	1	0.920251	5.05446	0.92082	#VALUE!	2.51114	0.99112
YMEDSTYYK	Q05397-3	Y(1): 0.0; S(5): 25.0; T(6): 25.0; Y(7): 25.0; Y(8): 25.0	1.04212	0.48059	1.29193	1.01384	0.73123
	Σ# Proteins	127/126	#VALUE!	#VALUE!	#VALUE!	#VALUE!	#VALUE!
	5	0.766974	0.442054	0.862023	#VALUE!	5.64794	1.02381
ALDYYMLR	Q9Y490	Y(4): 99.8; Y(5): 0.2	0.903456	0.67413	1.04928	1.06645	0.89207
	Σ# Proteins	127/126	#VALUE!	#VALUE!	#VALUE!	#VALUE!	#VALUE!
	1	0.618243	0	0.756925	#VALUE!	0	0.986684
LCDFGSASHVADNDITPYLVSR	Q13523	S(6): 0.0; S(8): 0.0; T(16): 0.0; Y(18): 97.8; S(21): 2.2	1.14998	1.06654	1.05937	1.07131	0.942935
	Σ# Proteins	127/126	#VALUE!	#VALUE!	#VALUE!	#VALUE!	#VALUE!
	1	1.14591	1.49465	1.10986	#VALUE!	1.13172	1.22029
IEKIGEGTYGVVYKGR	P06493-2	T(8): 100.0; Y(9): 100.0; Y(13): 0.0	1.05604	1.13917	1.30839	1.07666	1.00736
	Σ# Proteins	127/126	#VALUE!	#VALUE!	#VALUE!	#VALUE!	#VALUE!
	2	0.737651	1.21753	0.639576	#VALUE!	4.37923	0.93171
EKAEERPTFDYLQSVLDDFYTATEGQYQQQP	P07948-2	T(8): 0.0; Y(11): 0.0; S(14): 0.0; Y(20): 0.0; T(21): 0.0; T(23): 0.0; Y(27): 100.0	1.10847	0.714047	1.37099	1.11936	1.09926
	Σ# Proteins	127/126	#VALUE!	#VALUE!	#VALUE!	#VALUE!	#VALUE!
	6	0.542393	9.89198	0.728526	#VALUE!	31.3279	1.14852
IYQYIQSR	Q13627-3	Y(2): 0.0; Y(4): 100.0; S(7): 0.0	0.865933	0.754791	1.19618	1.15789	1.05145
	Σ# Proteins	127/126	#VALUE!	#VALUE!	#VALUE!	#VALUE!	#VALUE!
	8	0.692216	0	1.15789	#VALUE!	0	0.865933
VQIYHNPTANSFR	P50552	Y(4): 100.0; T(8): 0.0; S(11): 0.0	1.18292	0.901277	0.7904	1.15851	0.654727
	Σ# Proteins	127/126	#VALUE!	#VALUE!	#VALUE!	#VALUE!	#VALUE!
	1	0.826558	0	1.15851	#VALUE!	0	1.18292
ASRRSDSASSEPVGIYQGFEK	Q05655-1	S(2): 0.0; S(5): 99.4; S(7): 0.2; S(9): 0.2; S(10): 0.2; Y(16): 100.0	1.24302	0.627152	0.525252	1.20669	1.02564
	Σ# Proteins	127/126	#VALUE!	#VALUE!	#VALUE!	#VALUE!	#VALUE!
	2	0.45559	0.0549547	0.652925	#VALUE!	1.66141	1.09673
NMAEQIIQEIYSQIQSK	P29401	Y(11): 98.2; S(12): 1.8; S(16): 0.0	1.1372	0.949145	1.0836	1.22962	1.02381
	Σ# Proteins	127/126	#VALUE!	#VALUE!	#VALUE!	#VALUE!	#VALUE!
	1	0.870458	0	1.22962	#VALUE!	0	1.1372
KPTYDPVSEDQDPLSSDFKR	Q07912-1	T(3): 50.0; Y(4): 50.0; S(8): 0.0; S(15): 0.0; S(16): 0.0	0.932952	0.503537	0.766611	1.26381	1.42645
	Σ# Proteins	127/126	#VALUE!	#VALUE!	#VALUE!	#VALUE!	#VALUE!
	1	0.461792	0	1.26381	#VALUE!	0	0.932952
KLDNGGYYITTR	P07947	Y(7): 100.0; Y(8): 0.0; T(10): 0.0; T(11): 0.0	0.962969	0.899665	0.934348	1.29046	0.92965
	Σ# Proteins	127/126	#VALUE!	#VALUE!	#VALUE!	#VALUE!	#VALUE!
	8	0.748492	5.93615	0.78899	#VALUE!	24.3367	1.25728
KDPDERPTFEYIQSFLEDYFTATEPQYQPGENL	P07947	T(8): 0.0; Y(11): 0.0; S(14): 0.0; Y(19): 0.0; T(21): 0.0; T(23): 0.6; Y(27): 99.4	1.23054	0.415196	0.952745	1.51354	0.846607
	Σ# Proteins	127/126	#VALUE!	#VALUE!	#VALUE!	#VALUE!	#VALUE!
	8	0.748492	5.93615	0.78899	#VALUE!	24.3367	1.25728
STTTGHLIYK	P68104	S(1): 0.0; T(2): 0.0; T(3): 0.0; T(4): 0.0; Y(9): 100.0	1.01274	1.20225	1.01508	1.559	0.795896
	Σ# Proteins	127/126	#VALUE!	#VALUE!	#VALUE!	#VALUE!	#VALUE!
	3	0.760946	0	0.761165	#VALUE!	15.7527	0.918347
LSLEGDHSTPPSAYGSVK	A6NMY6	S(2): 0.0; S(8): 0.0; T(9): 0.0; S(12): 0.0; Y(14): 100.0; S(16): 0.0	0.972005	0.721992	0.606775	2.14679	0.737832
	Σ# Proteins	127/126	#VALUE!	#VALUE!	#VALUE!	#VALUE!	#VALUE!
	3	0.658311	1.63224	1.6651	#VALUE!	43.2668	1.04983
TILKLCDFGSASHVADNDITPYLVSR	Q13523	T(1): 0.0; S(10): 0.0; S(12): 0.0; T(20): 2.7; Y(22): 97.3; S(25): 0.0	1.56641	2.16712	1.01506	2.27378	1.27986
	Σ# Proteins	127/126	127/126 Variability [%]	128/126	128/126 Count	128/126 Variability [%]	129/126
	1	1.14591	1.37074	1.01785	20;19	1.0379	1.11913
