# Supplementary material for: Targeting a cell state common to triple-negative breast cancers
Source: Mol Syst Biol. 2015 Feb 19;11(2):789. doi: 10.15252/msb.20145664 (PMC4358660; doi:10.15252/msb.20145664)
Supplement: Supplementary file 25 [file msb0011-0789-sd25.xlsx]

## Sheet: Sheet1
	drug concentration
cell line	DMSO	100	200	500	1000	2000	5000	10000	20000	50000	nM PKC412
DU4475	1	0.299545	0.191298	0.171585	0.164703	0.142191	0.127843	0.118278	0.101131	0.0886504
HCC-1599	1	1.06185	0.990859	0.761731	0.643662	0.575259	0.645948	0.613041	0.497867	0.552559
HCC-1806	1	0.934807	0.603974	0.612907	0.455255	0.299857	0.297383	0.279244	0.276605	0.225099
HCC-1954	1	0.969868	0.911125	0.831342	0.810607	0.682316	0.614366	0.587239	0.542992	0.552884
HCC-2157	1	0.733802	0.531391	0.381215	0.322451	0.242089	0.198393	0.179809	0.144149	0.139628
HCC-38	1	0.722496	0.174673	0.132433	0.10309	0.0630139	0.0553969	0.053406	0.0462218	0.0373929
HCC-70	1	0.887007	0.589872	0.32632	0.26379	0.170709	0.15252	0.138374	0.127437	0.114479
MDA-MB-468	1	0.743754	0.431866	0.160965	0.120796	0.084951	0.0798578	0.0670767	0.0663079	0.0534307
HCC-1395	1	0.845402	0.693836	0.569552	0.448636	0.333782	0.265746	0.219266	0.211856	0.180869
HCC-1569	1	0.907601	0.695394	0.400678	0.33258	0.215032	0.173637	0.15753	0.155976	0.121503
HCC-1937	1	1.04311	0.924044	0.660065	0.435457	0.225006	0.159628	0.152708	0.136403	0.131234
HS578T	1	0.545423	0.306605	0.179265	0.105929	0.0439494	0.0385749	0.0363211	0.0371879	0.0301664
MDA-MB-157	1	1.06064	0.904295	0.698408	0.550265	0.420943	0.349847	0.318803	0.29741	0.243204
MDA-MB-231	1	1.0212	0.910713	0.737899	0.585647	0.441795	0.386911	0.347948	0.318185	0.258661
CAMA-1	1	0.802867	0.581043	0.449223	0.39307	0.270145	0.248374	0.258994	0.259525	0.238285
HCC-1419	1	1.05611	1.05413	0.959241	0.828218	0.584818	0.531353	0.491914	0.472772	0.44967
HCC-1428	1	1.02731	0.97226	0.865583	0.698771	0.531587	0.442845	0.448802	0.414298	0.402011
HCC-1500	1	1.01666	0.971813	0.929532	0.819026	0.61499	0.43754	0.404869	0.392697	0.360346
HCC-202	1	0.996091	0.935856	0.823916	0.762438	0.513682	0.429993	0.422175	0.399787	0.342573
HCC2218	1	1.10782	1.06871	0.988188	0.936762	0.817488	0.76563	0.72616	0.720398	0.665658
MCF7	1	0.940989	0.838556	0.690154	0.559249	0.387625	0.377446	0.363926	0.331955	0.319866
MDA-MB-134-VI	1	0.939403	0.773447	0.671437	0.596224	0.470767	0.369367	0.335262	0.284714	0.264007
MDA-MB-175-VII	1	0.95721	0.836182	0.658731	0.373676	0.137703	0.106135	0.087677	0.0799161	0.0637651
MDA-MB-361	1	1.10861	0.960146	0.852753	0.725586	0.461515	0.317919	0.244296	0.205963	0.180103
MDA-MB-453	1	0.990852	0.852217	0.809201	0.676504	0.404909	0.357583	0.331633	0.299525	0.294247
T-47D	1	0.945577	0.83449	0.733931	0.626876	0.471445	0.422508	0.407839	0.375028	0.356663
ZR-75-1	1	1.08243	1.06326	0.925124	0.867445	0.711209	0.683469	0.654375	0.630131	0.582431
ZR-75-30	1	1.01078	1.00967	0.959562	0.928481	0.731526	0.622899	0.601332	0.572471	0.456232
	% viability (compared to DMSO)
