# Supplementary material for: Targeting a cell state common to triple-negative breast cancers
Source: Mol Syst Biol. 2015 Feb 19;11(2):789. doi: 10.15252/msb.20145664 (PMC4358660; doi:10.15252/msb.20145664)
Supplement: Supplementary file 26 [file msb0011-0789-sd26.xlsx]

## Sheet: Suppl Dataset S2
Drug concentration	Dose-response data (drug_cell line)
µM				Sunitinib_HCC1419			Sunitinib_HCC2218			Sunitinib_HCC38			Sunitinib_HS578T			Sunitinib_MDAMB468			Sunitinib_ZR751
10				0.710939	0.678747	0.749498	0.525977	0.473024	0.274378	0.256803	0.186228	0.167195	0.10789	0.0777199	0.0676447	0.049776	0.0107957	0.0122448	0.389118	0.431111	0.200232
5				0.950273	0.89282	0.984699	1.17457	1.12014	1.113	0.458783	0.424695	0.376911	0.636972	0.57451	0.634548	0.160776	0.153096	0.14143	0.797465	0.768604	0.782197
2.5				0.99302	1.02001	1.11322	1.30445	1.28404	1.14076	0.752566	0.622342	0.728437	0.971387	1.03573	1.02028	0.82605	0.757907	0.731714	1.04053	0.986777	1.02323
1.25				1.20311	1.10599	1.12956	1.30269	1.34722	1.317	1.03091	1.05615	0.906408	1.16541	1.19956	1.10837	0.893432	0.887237	0.749285	1.32918	1.2939	1.19913
0.625				1.27561	1.18089	1.04458	1.25108	1.28275	1.27069	1.02944	1.33759	0.997393	1.22852	1.25169	1.16937	0.84775	0.80156	0.836556	1.34871	1.12679	1.08681
0.3125				1.30968	1.04431	1.01079	1.09301	1.25436	1.15882	1.03751	1.03803	1.09235	1.26533	1.12146	1.12241	0.937448	0.915386	0.825832	1.16286	1.28065	1.03975
0.15625				1.24	1.12979	1.0328	1.0974	1.17072	1.258	1.08457	1.05483	1.08167	1.12218	1.08984	1.02571	0.921906	1.00653	0.979508	1.39292	1.24491	1.02702
0.078125				1.08492	1.05229	0.936318	0.959314	1.1101	1.12032	1.04437	1.04312	0.989053	1.00927	1.05811	1.04444	0.918718	0.865066	1.02831	1.24092	1.17591	1.17461
0.0390625				1.01706	0.958818	0.987197	1.02217	1.07821	1.02181	1.06243	1.07538	1.02188	1.02781	1.05697	0.931912	0.987188	1.01023	0.925602	1.32213	1.08406	0.901779
				OSI930_HCC1419			OSI930_HCC2218			OSI930_HCC38			OSI930_HS578T			OSI930_MDAMB468			OSI930_ZR751
50				0.00103732	0.00118992	0.00260684	0.000738367	0.000596214	0.00347266	0.000373356	0.000369942	0.00582524	0.000964103	0.000734527	0.00460673	0.000897345	0.000954821	0.00126628	0.00103879	0.000810919	0.000734791
25				0.00805772	0.00801339	0.00558233	0.00335621	0.00198738	0.00499725	0.00421193	0.00263584	0.0116505	0.0253666	0.0210307	0.0317824	0.00472526	0.00383093	0.00410367	0.178349	0.0998326	0.0456846
12.5				0.0543109	0.0330947	0.0390236	0.00922958	0.00561435	0.0132131	0.0315836	0.0480231	0.0524272	0.0768283	0.075318	0.0604735	0.00589521	0.00678854	0.00631965	0.278019	0.208887	0.231582
6.25				0.0957572	0.0577856	0.0620112	0.0172845	0.0231033	0.0165163	0.202616	0.129618	0.200485	0.133175	0.12572	0.112693	0.026625	0.0140312	0.00789077	0.522314	0.320417	0.396634
3.125				0.319243	0.311592	0.210022	0.0520213	0.0592736	0.0418414	0.203888	0.357445	0.396602	0.348373	0.365089	0.157629	0.231952	0.210881	0.17909	0.663517	0.630834	0.512833
1.5625				0.612961	0.560193	0.532388	0.136011	0.186714	0.0633549	0.347671	0.361457	0.340938	0.592581	0.852138	0.260826	0.426585	0.45896	0.429273	1.02917	0.796596	0.651673
0.78125				0.876365	0.863057	0.820892	0.257405	0.322303	0.234447	0.578871	0.675075	NA	0.782702	0.831088	0.327987	0.646037	0.647904	0.545542	1.0868	0.797855	0.763249
0.390625				0.944504	0.861262	0.976815	0.903694	1.11306	0.639012	0.660508	0.861827	0.689563	1.19717	1.06861	0.736507	0.833622	0.782708	0.653902	1.11608	0.909271	0.835989
0.195312				1.05089	1.01918	0.703597	0.962561	0.96778	0.494219	0.796941	1.18059	1.08584	0.928871	1.00015	0.670341	0.909317	0.743543	0.794711	0.919753	0.860036	0.917576
µM	GO6976_DU4475			GO6976_HCC1419			GO6976_HCC2218			GO6976_HCC38			GO6976_HS578T			GO6976_MDAMB468			GO6976_ZR751
50	0.0662651	0.0283993	0.00307352	0.44484	0.243043	0.438881	0.322094	0.196802	0.0076631	0.000980378	0.00434307	0.0069999	0.0291432	0.0412924	0.148038	0.069593	0.029082	0.153539	0.658961	0.771163	0.0653806
25	0.0060241	0.00737644	0.00356528	0.198152	0.147252	0.0393878	0.0119823	0.0157442	0.00383155	0.00255879	0.00143135	0.0010294	0.00737465	0.00178033	0.0804174	0.0112075	0.00242534	0.00312305	0.0335544	0.0335642	0.0417751
12.5	0.0440128	0.0303664	0.00749938	0.213869	0.0693935	0.0885087	0.139329	0.0165802	0.00989237	0.0049215	0.00305878	0.00114704	0.0350753	0.00716354	0.0264938	0.00250287	0.00640113	0.0036657	0.033347	0.0444511	0.01813
6.25	0.0473322	0.085075	0.0558151	0.554224	0.605518	0.658709	0.628131	0.785607	0.914313	0.014039	0.011941	0.0135782	0.0976719	0.169195	0.0622306	0.312963	0.427043	0.437077	0.654794	0.804954	0.845974
3.125	0.0365134	0.087042	0.717359	0.707842	0.850766	0.732664	0.81511	1.27911	0.863005	0.0125684	0.0231271	0.012343	0.176193	0.218995	0.141068	0.387008	0.441152	0.444375	0.629722	0.924982	0.871742
1.5625	0.043644	0.0218834	0.0543398	0.617406	0.823001	0.65704	0.717789	0.701313	1.23627	0.0298721	0.038122	0.0127743	0.152598	0.188177	0.165725	0.401549	0.492129	0.563687	0.758578	0.919476	0.926897
0.78125	0.0399557	0.0130317	0.431399	0.773929	0.889002	0.805936	0.995124	0.886273	0.980842	0.0362642	0.0472297	0.0366857	0.216901	0.197201	0.229381	0.430559	0.52229	0.571866	0.785091	0.926152	0.955598
0.390625	0.0447504	0.0588886	0.0531104	0.802224	0.923465	0.916866	1.01669	1.09603	1.13278	0.0344897	0.0261859	0.0308623	0.265726	0.237111	0.260938	0.570188	0.73072	0.744492	0.869969	1.03782	1.02082
0.195312	0.105114	0.210966	0.242193	0.956728	1.06622	0.97897	1.04156	1.03208	1.15232	0.0281859	0.0314309	0.0382789	0.352238	0.352502	0.375745	0.661172	0.768142	0.83537	0.986101	1.12023	1.1132
µM	LY333531_DU4475			LY333531_HCC1419			LY333531_HCC2218			LY333531_HCC38			LY333531_HS578T			LY333531_MDAMB468			LY333531_ZR751
100	0.00222034	0.00182851	0.0015673	0.0157118	0.00471233	0.00156276	0.00228386	0.00161774	0.00199838	0.000543569	0.000344261	0.000271785	0.00301619	0.0016291	0.000696498	0.00463835	0.00219984	0.000933896	0.00939175	0.00262137	0.000885844
50	0.00274277	0.0016979	0.00143669	0.00429159	0.00176712	0.00110596	0.00237903	0.00275967	0.0021887	0.000344261	0.000389558	0.00036238	0.00237281	0.00119821	0.000838159	0.00125557	0.00160838	0.00334127	0.00287447	0.00119318	0.00081353
25	0.00391824	0.00274277	0.00287338	0.0127065	0.00741711	0.0209891	0.00428225	0.00237903	0.00275967	0.00254572	0.00161259	0.00140422	0.0104711	0.0113092	0.20248	0.059541	0.0844034	0.0972341	0.00256714	0.00165418	0.00162706
12.5	0.0161954	0.163913	0.00927317	0.499351	0.530684	0.614731	0.0276919	0.00656611	0.00409193	0.176483	0.154677	0.128912	0.28928	0.252947	0.734552	0.406535	0.251462	0.252863	0.18816	0.15312	0.140469
6.25	0.19983	0.320643	0.029648	0.509395	0.404245	0.503101	0.0339725	0.0127516	0.00380644	0.292255	0.491029	0.271119	0.615205	0.717257	0.772579	0.312046	0.259286	0.146118	0.313534	0.322583	0.252836
3.125	0.33305	1.12388	1.17005	0.790043	0.812853	0.80448	0.139982	0.054337	0.0539563	0.866536	0.813356	0.859845	0.808191	0.851194	0.860618	0.901811	0.994236	0.918403	0.597502	0.558534	0.52488
1.5625	1.20022	0.522758	0.572781	0.885792	0.833151	0.918069	0.989342	1.09055	0.668078	1.01863	1.05688	1.05679	0.811644	0.784112	0.867376	0.942446	0.954784	0.94642	0.739711	0.667275	0.635249
0.78125	0.124861	0.842813	1.18638	0.958755	0.98959	1.04074	1.46962	1.55317	1.04197	1.03177	1.03923	1.03313	0.848931	0.888926	0.933806	0.965467	1.00395	0.958374	0.792762	0.8053	0.768714
0.390625	0.519101	1.83994	0.520538	1.05575	1.03267	1.03141	1.47095	1.49603	1.23571	1.00023	1.05885	1.08132	0.876103	0.877587	0.908597	0.941995	0.96694	0.969861	0.903321	0.831355	0.881677
	DU4475_Tandutinib			Tandutinib_HCC1419			Tandutinib_HCC2218			Tandutinib_HCC-38			Tandutinib_HS578T			Tandutinib_MDA-MB-468			Tandutinib_ZR-75-1
50	0.000610698	0.00142192	0.00180475	0.0239297	0.0203732	0.0231642	0.0393239	0.0358936	0.0318044	0.00188993	0.00213529	0.00286474	0	0	0	0.00074129	0.000832682	0.00133026	0.00178534	0.00237746	0.00218906
25	0.00127609	0.00194147	0.00186855	0.218335	0.286491	0.279201	0.600014	0.654161	0.594505	0.515892	0.438153	0.434917	0	0	0	0.00533119	0.0157194	0.0262599	0.0697538	0.213438	0.145918
12.5	0.129482	0.222408	0.256056	0.511715	0.498843	0.545766	0.774291	0.711613	0.721064	0.66893	0.730167	0.677989	0.22	0.31	0.2	0.262823	0.345893	0.451613	0.655111	0.745917	0.713498
6.25	66.5%*	1.00849	0.939003	0.69011	0.710542	0.771031	0.895511	0.897397	0.823179	0.886485	0.848361	0.943143	0.81	0.99	1.03	0.773886	0.920311	0.931278	0.793515	0.906647	0.928779
3.125	0.87467	0.895452	1.14247	0.874946	0.900878	0.911753	0.881051	1.0075	0.899089	0.918749	0.952045	0.943123	0.88	0.98	1.07	0.896575	0.980589	1.01442	0.814118	0.896993	0.960247
1.5625	73.0%*	1.12337	0.980047	0.888813	0.953701	0.928541	0.911141	0.968707	0.896851	0.926757	0.98493	0.99619	0.91	1.06	1.1	0.928009	1.01443	1.08238	0.808144	1.01173	1.04665
0.78125	71.2%*	1.02421	0.928375	0.930207	0.993128	0.981063	0.940117	0.967855	0.966719	0.941442	1.0002	1.0365	0.89	0.98	1.11	0.946185	0.992724	1.02744	0.944986	0.952774	0.984147
0.390625	64.5%*	0.961708	0.992489	0.978361	1.07378	1.00731	0.915468	1.00033	0.891024	0.949469	0.982003	1.03545	0.87	0.91	1.03	0.911721	1.1191	1.14226	0.935356	0.980007	0.948091
0.195312	74.6%*	1.04297	1.06243	1.04041	1.05865	1.00985	0.924215	1.09273	1.02231	0.923938	1.0294	0.998332	0.87	0.97	1	0.958914	1.01242	1.01376	0.944426	1.03902	0.948364
µM	MASITINIB_DU4475			MASITINIB_HCC1419			MASITINIB_HCC2218			MASITINIB_HCC38			MASITINIB_HS578T			MASITINIB_MDAMB468			MASITINIB_ZR751
100	0.00292893	0.0028374	0.00329504	0.12697	0.115085	0.144471	0.0132459	0.0176613	0.0176613	0.514954	0.517352	0.304308	0.00161805	0.00190784	0.00146107	0.0116145	0.0125939	0.0164584	0.0374911	0.022261	0.0154638
50	0.0874102	0.152304	0.182875	0.37278	0.336944	0.343164	0.0935495	0.136047	0.0943774	0.905955	0.913975	0.932424	0.598661	0.735764	0.641036	0.219058	0.226861	0.281059	0.75693	0.790339	0.730574
25	2.41664	2.23308	1.43719	0.513827	0.612639	0.483954	0.375164	0.287133	0.197447	0.898704	0.968249	0.886372	0.702141	0.748294	0.725038	0.559111	0.547155	0.519056	0.920268	0.924818	0.902723
12.5	1.64345	2.30278	1.69484	0.725734	0.704793	0.681946	0.64981	0.672301	0.397654	0.898326	0.899558	0.882457	0.724869	0.807419	0.804697	0.830093	0.853637	0.799402	0.977361	0.976872	0.953847
6.25	3.19898	3.55553	2.38081	0.771567	0.988759	0.85025	1.0367	0.769231	0.465402	0.765101	1.01013	0.913056	0.792878	0.787149	0.80975	0.929184	0.906418	0.939101	0.919839	0.924291	0.933689
3.125	1.02851	2.63919	1.81575	0.786395	0.719492	0.738623	1.02884	0.77406	0.717006	0.960695	0.958427	0.930506	0.819621	0.888916	0.886094	0.963432	1.02261	1.04969	0.954102	1.02272	0.936288
1.5625	0.935335	1.45192	0.577639	0.706962	0.602395	0.578103	0.803036	1.02263	0.569093	0.915818	0.917027	0.837903	0.83172	0.859227	0.812467	0.982397	0.99728	1.063	0.95476	0.955325	0.98601
0.78125	0.578738	0.764176	1.11569	0.876801	0.831511	0.841682	0.903484	0.973508	0.878786	0.958992	0.950388	0.861442	0.842681	0.884014	0.862427	0.95977	0.940783	1.0554	0.965967	0.968006	0.980692
0.390625	0.938676	0.688527	0.773695	0.835417	0.875215	0.904725	1.41656	0.969921	1.17986	0.968109	0.955124	0.889717	0.843457	0.893257	0.922645	0.971022	0.995502	1.05859	0.921551	0.928157	0.972849
µM	PKC412_DU4475			PKC412_HCC1419			PKC412_HCC2218			PKC412_HCC38			PKC412_HS578T			PKC412_MDAMB468			PKC412_ZR751
10	0.00472846	0.00472846	0.00417217	0.172894	0.174906	0.319911	0.30164	0.547148	0.334183	0.00729861	0.010046	0.00209523	0.0178743	0.0121157	0.00904594	0.0196981	0.0233043	0.0224765	0.52	0.58	0.59
5	0.00472846	0.00445032	0.00570197	0.252204	0.219021	0.240895	0.318892	0.407633	0.404365	0.00682684	0.0085058	0.00377419	0.0109189	0.01081	0.0108023	0.0282487	0.0186661	0.0237126	0.55	0.57	0.59
2.5	0.00556289	0.0205827	0.00528475	0.280167	0.322594	0.346103	0.479644	0.574855	0.584395	0.00672971	0.00906082	0.00872781	0.0171204	0.01625	0.0123799	0.0193806	0.0232136	0.022692	0.59	0.67	0.71
1.25	0.00556289	0.00820527	0.00695362	0.531343	0.473614	0.603903	0.699275	101.6%*	0.848853	0.0294997	0.0225064	0.023436	0.0557794	0.0410836	0.0527796	0.0148331	0.0214332	0.0178156	0.79	0.86	0.93
0.625	0.0233642	0.0186357	0.0254503	0.83896	0.819916	0.92721	0.957655	0.638764	0.88316	0.0389629	0.0480099	0.0548714	0.116785	0.1232	0.131854	0.02919	0.0355859	0.0346787	0.83	0.96	0.99
0.3125	0.0129337	0.0169668	0.0144635	0.961053	0.98888	1.07352	0.458603	125.8%*	0.818794	0.038838	0.0730208	0.0503687	0.218144	0.218735	0.213279	0.545395	0.653797	0.753263	0.92	0.99	1.11
0.15625	0.0465892	0.0648077	0.0649468	0.931266	0.787194	0.987549	0.569104	0.655884	0.992289	0.2311	0.164989	0.230975	0.386652	0.256271	0.356129	1.00337	1.05963	1.08354	0.93	1.01	1.06
0.078125	0.412767	0.257701	0.276754	0.818428	0.765928	1.12583	0.581781	0.724956	1.33033	0.625676	0.616878	0.499275	0.676759	0.572435	0.730969	1.05776	1.12531	1.13043	0.97	1	1.04
0.0390625	0.545372	0.525694	0.302621	1.10699	1.06488	1.09005	0.689081	0.728485	0.995687	0.809397	1.03981	0.894149	0.854752	1.07262	0.99252	1.09124	1.10582	0.912147	1	0.96	1.02
	% viability (compared to DMSO)
